# Supplementary material for: In Vitro Generation of Haploid Germ Cells from Human XY and XXY Immature Testes in a 3D Organoid System
Source: Bioengineering (Basel). 2024 Jul 3;11(7):677. doi: 10.3390/bioengineering11070677 (PMC11274239; doi:10.3390/bioengineering11070677)
Supplement: Supplementary file 1 [file bioengineering-11-00677-s001.zip]

Archive with 1 entries (1 files):
- bioengineering-3052820-supplementary.avi
